# Supplementary material for: Three-Dimensional Interconnected Porous Partially Unzipped MWCNT/Graphene Composite Aerogels as Electrodes for High-Performance Supercapacitors
Source: Nanomaterials (Basel). 2022 Feb 12;12(4):620. doi: 10.3390/nano12040620 (PMC8874648; doi:10.3390/nano12040620)
Supplement: Supplementary file 1 [file nanomaterials-12-00620-s001.zip]

Archive with 1 entries (1 files):
- nanomaterials-1548766-supplementary.pdf
